# Supplementary material for: Investigation of the Compatibility between Warheads and Peptidomimetic Sequences of Protease Inhibitors—A Comprehensive Reactivity and Selectivity Study
Source: Int J Mol Sci. 2023 Apr 13;24(8):7226. doi: 10.3390/ijms24087226 (PMC10138721; doi:10.3390/ijms24087226)
Supplement: Supplementary file 1 [file ijms-24-07226-s001.zip]

Archive with 1 entries (1 files):
- ijms-2333892-supplementary.pdf
